# Supplementary material for: CDKL3 promotes osteosarcoma progression by activating Akt/PKB
Source: Life Sci Alliance. 2020 Mar 31;3(5):e202000648. doi: 10.26508/lsa.202000648 (PMC7119369; doi:10.26508/lsa.202000648)
Supplement: Supplementary file 5 [file LSA-2020-00648_TableS3_1.xlsx]

## Sheet: GSE21257cdkl3_0.3down
Table S3_Downregulated pathways
ID	Description	GeneRatio	pvalue	p.adjust
hsa04071	Sphingolipid signaling pathway	12/224	-1.53852	0.0289389
hsa05165	Human papillomavirus infection	21/224	-1.53852	0.0289389
hsa04151	PI3K-Akt signaling pathway	22/224	-1.53852	0.0289389
hsa05160	Hepatitis C	13/224	-1.53852	0.0289389
hsa04152	AMPK signaling pathway	11/224	-1.51815	0.0303281
hsa04015	Rap1 signaling pathway	15/224	-1.436	0.0366437
hsa05222	Small cell lung cancer	9/224	-1.436	0.0366437
hsa05214	Glioma	8/224	-1.436	0.0366437
hsa05212	Pancreatic cancer	8/224	-1.436	0.0366437
hsa04390	Hippo signaling pathway	12/224	-1.436	0.0366437
hsa04510	Focal adhesion	14/224	-1.436	0.0366437
hsa04061	Viral protein interaction with cytokine and cytokine receptor	9/224	-1.36825	0.0428303
hsa05135	Yersinia infection	10/224	-1.36825	0.0428303
hsa05142	Chagas disease (American trypanosomiasis)	9/224	-1.34993	0.0446753
hsa04922	Glucagon signaling pathway	9/224	-1.26557	0.0542539
hsa04728	Dopaminergic synapse	10/224	-1.20966	0.0617085
hsa04115	p53 signaling pathway	7/224	-1.20966	0.0617085
hsa04010	MAPK signaling pathway	17/224	-1.20966	0.0617085
hsa05145	Toxoplasmosis	9/224	-1.20781	0.0619708
hsa05163	Human cytomegalovirus infection	14/224	-1.20562	0.0622845
hsa04210	Apoptosis	10/224	-1.19979	0.0631256
hsa04360	Axon guidance	12/224	-1.19979	0.0631256
hsa05220	Chronic myeloid leukemia	7/224	-1.19979	0.0631256
hsa04310	Wnt signaling pathway	11/224	-1.19979	0.0631256
hsa04530	Tight junction	11/224	-1.04344	0.0904808
hsa05224	Breast cancer	10/224	-1.04234	0.090711
hsa04261	Adrenergic signaling in cardiomyocytes	10/224	-1.01927	0.0956589
hsa04114	Oocyte meiosis	9/224	-1.01423	0.0967756
hsa05223	Non-small cell lung cancer	6/224	-1.01423	0.0967756
hsa05210	Colorectal cancer	7/224	-1.01423	0.0967756
hsa04664	Fc epsilon RI signaling pathway	6/224	-0.971226	0.10685
hsa05205	Proteoglycans in cancer	12/224	-0.968259	0.107582
hsa04340	Hedgehog signaling pathway	5/224	-0.968259	0.107582
hsa04668	TNF signaling pathway	8/224	-0.966583	0.107998
hsa04917	Prolactin signaling pathway	6/224	-0.966583	0.107998
hsa03015	mRNA surveillance pathway	7/224	-0.966583	0.107998
hsa04218	Cellular senescence	10/224	-0.956388	0.110564
hsa05218	Melanoma	6/224	-0.956388	0.110564
hsa04915	Estrogen signaling pathway	9/224	-0.956388	0.110564
hsa05202	Transcriptional misregulation in cancer	11/224	-0.956388	0.110564
hsa04062	Chemokine signaling pathway	11/224	-0.920274	0.120151
hsa04060	Cytokine-cytokine receptor interaction	15/224	-0.902235	0.125246
hsa01522	Endocrine resistance	7/224	-0.882279	0.131136
hsa05166	Human T-cell leukemia virus 1 infection	12/224	-0.880361	0.131716
hsa04110	Cell cycle	8/224	-0.837309	0.145442
hsa04064	NF-kappa B signaling pathway	7/224	-0.82678	0.149012
hsa04660	T cell receptor signaling pathway	7/224	-0.800737	0.158221
hsa05219	Bladder cancer	4/224	-0.800737	0.158221
hsa04068	FoxO signaling pathway	8/224	-0.749944	0.177851
hsa05170	Human immunodeficiency virus 1 infection	11/224	-0.693222	0.202665
hsa05167	Kaposi sarcoma-associated herpesvirus infection	10/224	-0.693222	0.202665
hsa05131	Shigellosis	5/224	-0.681067	0.208417
hsa05221	Acute myeloid leukemia	5/224	-0.681067	0.208417
hsa04550	Signaling pathways regulating pluripotency of stem cells	8/224	-0.666186	0.215682
hsa04920	Adipocytokine signaling pathway	5/224	-0.666186	0.215682
hsa05211	Renal cell carcinoma	5/224	-0.666186	0.215682
hsa05230	Central carbon metabolism in cancer	5/224	-0.666186	0.215682
hsa04666	Fc gamma R-mediated phagocytosis	6/224	-0.649824	0.223963
hsa04722	Neurotrophin signaling pathway	7/224	-0.624728	0.237286
hsa05014	Amyotrophic lateral sclerosis (ALS)	4/224	-0.608516	0.246311
hsa01523	Antifolate resistance	3/224	-0.608516	0.246311
hsa05215	Prostate cancer	6/224	-0.608516	0.246311
hsa05169	Epstein-Barr virus infection	10/224	-0.608516	0.246311
hsa05203	Viral carcinogenesis	10/224	-0.608516	0.246311
hsa05231	Choline metabolism in cancer	6/224	-0.608516	0.246311
hsa04914	Progesterone-mediated oocyte maturation	6/224	-0.59785	0.252435
hsa04330	Notch signaling pathway	4/224	-0.596659	0.253129
hsa04933	AGE-RAGE signaling pathway in diabetic complications	6/224	-0.594593	0.254336
hsa04014	Ras signaling pathway	11/224	-0.594593	0.254336
hsa04150	mTOR signaling pathway	8/224	-0.582284	0.261647
hsa04921	Oxytocin signaling pathway	8/224	-0.582284	0.261647
hsa04621	NOD-like receptor signaling pathway	9/224	-0.571811	0.268033
hsa05213	Endometrial cancer	4/224	-0.519317	0.302471
hsa04662	B cell receptor signaling pathway	5/224	-0.519317	0.302471
hsa04370	VEGF signaling pathway	4/224	-0.516051	0.304754
hsa04931	Insulin resistance	6/224	-0.516051	0.304754
hsa05216	Thyroid cancer	3/224	-0.516051	0.304754
hsa04730	Long-term depression	4/224	-0.51267	0.307136
hsa05416	Viral myocarditis	4/224	-0.51267	0.307136
hsa04012	ErbB signaling pathway	5/224	-0.51267	0.307136
hsa04371	Apelin signaling pathway	7/224	-0.51267	0.307136
hsa04910	Insulin signaling pathway	7/224	-0.51267	0.307136
hsa00561	Glycerolipid metabolism	4/224	-0.51267	0.307136
hsa05162	Measles	7/224	-0.506912	0.311235
hsa04670	Leukocyte transendothelial migration	6/224	-0.50578	0.312047
hsa05418	Fluid shear stress and atherosclerosis	7/224	-0.504629	0.312875
hsa05225	Hepatocellular carcinoma	8/224	-0.494666	0.320135
hsa04512	ECM-receptor interaction	5/224	-0.494666	0.320135
hsa04929	GnRH secretion	4/224	-0.491767	0.32228
hsa04726	Serotonergic synapse	6/224	-0.491767	0.32228
hsa05164	Influenza A	8/224	-0.491767	0.32228
hsa00532	Glycosaminoglycan biosynthesis - chondroitin sulfate / dermatan sulfate	2/224	-0.491767	0.32228
hsa04720	Long-term potentiation	4/224	-0.450113	0.354721
hsa04912	GnRH signaling pathway	5/224	-0.447968	0.356477
hsa04072	Phospholipase D signaling pathway	7/224	-0.447327	0.357004
hsa04350	TGF-beta signaling pathway	5/224	-0.447327	0.357004
hsa04657	IL-17 signaling pathway	5/224	-0.447327	0.357004
hsa05226	Gastric cancer	7/224	-0.444638	0.359221
hsa00340	Histidine metabolism	2/224	-0.422678	0.377852
hsa04713	Circadian entrainment	5/224	-0.41916	0.380925
hsa03010	Ribosome	7/224	-0.414971	0.384617
hsa04810	Regulation of actin cytoskeleton	9/224	-0.402883	0.395473
hsa04934	Cushing syndrome	7/224	-0.402883	0.395473
hsa01524	Platinum drug resistance	4/224	-0.400935	0.397251
hsa04916	Melanogenesis	5/224	-0.390383	0.407021
hsa04024	cAMP signaling pathway	9/224	-0.390383	0.407021
hsa05146	Amoebiasis	5/224	-0.384113	0.41294
hsa04650	Natural killer cell mediated cytotoxicity	6/224	-0.383519	0.413505
hsa00790	Folate biosynthesis	2/224	-0.383519	0.413505
hsa00980	Metabolism of xenobiotics by cytochrome P450	4/224	-0.383519	0.413505
hsa04270	Vascular smooth muscle contraction	6/224	-0.383519	0.413505
hsa04620	Toll-like receptor signaling pathway	5/224	-0.383519	0.413505
hsa04625	C-type lectin receptor signaling pathway	5/224	-0.383519	0.413505
hsa05140	Leishmaniasis	4/224	-0.382468	0.414507
hsa04217	Necroptosis	7/224	-0.382468	0.414507
hsa04659	Th17 cell differentiation	5/224	-0.359948	0.436568
hsa00650	Butanoate metabolism	2/224	-0.359501	0.437018
hsa04140	Autophagy - animal	6/224	-0.353744	0.44285
hsa04066	HIF-1 signaling pathway	5/224	-0.350733	0.44593
hsa00591	Linoleic acid metabolism	2/224	-0.350733	0.44593
hsa04392	Hippo signaling pathway - multiple species	2/224	-0.350733	0.44593
hsa05204	Chemical carcinogenesis	4/224	-0.345671	0.451159
hsa04923	Regulation of lipolysis in adipocytes	3/224	-0.345671	0.451159
hsa05130	Pathogenic Escherichia coli infection	8/224	-0.33784	0.459367
hsa04725	Cholinergic synapse	5/224	-0.33784	0.459367
hsa00410	beta-Alanine metabolism	2/224	-0.324663	0.473519
hsa04724	Glutamatergic synapse	5/224	-0.324119	0.474112
hsa04215	Apoptosis - multiple species	2/224	-0.311078	0.488565
hsa04723	Retrograde endocannabinoid signaling	6/224	-0.300828	0.500232
hsa04211	Longevity regulating pathway	4/224	-0.300828	0.500232
hsa04727	GABAergic synapse	4/224	-0.300828	0.500232
hsa05235	PD-L1 expression and PD-1 checkpoint pathway in cancer	4/224	-0.300828	0.500232
hsa04919	Thyroid hormone signaling pathway	5/224	-0.300828	0.500232
hsa04935	Growth hormone synthesis, secretion and action	5/224	-0.300828	0.500232
hsa05152	Tuberculosis	7/224	-0.300828	0.500232
hsa05032	Morphine addiction	4/224	-0.288382	0.514775
hsa04658	Th1 and Th2 cell differentiation	4/224	-0.282747	0.521499
hsa00590	Arachidonic acid metabolism	3/224	-0.282747	0.521499
hsa00430	Taurine and hypotaurine metabolism	1/224	-0.275261	0.530566
hsa04144	Endocytosis	9/224	-0.275261	0.530566
hsa05321	Inflammatory bowel disease (IBD)	3/224	-0.267338	0.540334
hsa04380	Osteoclast differentiation	5/224	-0.245244	0.568533
hsa04070	Phosphatidylinositol signaling system	4/224	-0.233537	0.584068
hsa05161	Hepatitis B	6/224	-0.233537	0.584068
hsa04924	Renin secretion	3/224	-0.233537	0.584068
hsa04750	Inflammatory mediator regulation of TRP channels	4/224	-0.231712	0.586527
hsa04622	RIG-I-like receptor signaling pathway	3/224	-0.228684	0.590631
hsa05322	Systemic lupus erythematosus	5/224	-0.224055	0.596959
hsa00982	Drug metabolism - cytochrome P450	3/224	-0.213712	0.611347
hsa04940	Type I diabetes mellitus	2/224	-0.202008	0.628047
hsa04928	Parathyroid hormone synthesis, secretion and action	4/224	-0.198583	0.633019
hsa05010	Alzheimer disease	6/224	-0.198583	0.633019
hsa04962	Vasopressin-regulated water reabsorption	2/224	-0.198583	0.633019
hsa01230	Biosynthesis of amino acids	3/224	-0.198583	0.633019
hsa05133	Pertussis	3/224	-0.193771	0.640072
hsa03022	Basal transcription factors	2/224	-0.193771	0.640072
hsa04930	Type II diabetes mellitus	2/224	-0.184547	0.653812
hsa03420	Nucleotide excision repair	2/224	-0.184362	0.65409
hsa00360	Phenylalanine metabolism	1/224	-0.184362	0.65409
hsa00910	Nitrogen metabolism	1/224	-0.184362	0.65409
hsa01521	EGFR tyrosine kinase inhibitor resistance	3/224	-0.184362	0.65409
hsa03018	RNA degradation	3/224	-0.184362	0.65409
hsa05132	Salmonella infection	3/224	-0.178489	0.662997
hsa01210	2-Oxocarboxylic acid metabolism	1/224	-0.175077	0.668225
hsa00270	Cysteine and methionine metabolism	2/224	-0.175077	0.668225
hsa04913	Ovarian steroidogenesis	2/224	-0.175077	0.668225
hsa04932	Non-alcoholic fatty liver disease (NAFLD)	5/224	-0.169769	0.676442
hsa04979	Cholesterol metabolism	2/224	-0.169769	0.676442
hsa00770	Pantothenate and CoA biosynthesis	1/224	-0.166777	0.681119
hsa00670	One carbon pool by folate	1/224	-0.152693	0.70357
hsa04911	Insulin secretion	3/224	-0.151868	0.704907
hsa04540	Gap junction	3/224	-0.139943	0.724531
hsa05016	Huntington disease	6/224	-0.136089	0.73099
hsa04611	Platelet activation	4/224	-0.136089	0.73099
hsa00900	Terpenoid backbone biosynthesis	1/224	-0.136089	0.73099
hsa05410	Hypertrophic cardiomyopathy (HCM)	3/224	-0.136089	0.73099
hsa05134	Legionellosis	2/224	-0.134479	0.733704
hsa00514	Other types of O-glycan biosynthesis	1/224	-0.134479	0.733704
hsa04614	Renin-angiotensin system	1/224	-0.134479	0.733704
hsa04964	Proximal tubule bicarbonate reclamation	1/224	-0.134479	0.733704
hsa04630	JAK-STAT signaling pathway	5/224	-0.134479	0.733704
hsa04926	Relaxin signaling pathway	4/224	-0.128935	0.74313
hsa04977	Vitamin digestion and absorption	1/224	-0.128935	0.74313
hsa00230	Purine metabolism	4/224	-0.128935	0.74313
hsa00140	Steroid hormone biosynthesis	2/224	-0.128935	0.74313
hsa04022	cGMP-PKG signaling pathway	5/224	-0.128935	0.74313
hsa00563	Glycosylphosphatidylinositol (GPI)-anchor biosynthesis	1/224	-0.128935	0.74313
hsa05150	Staphylococcus aureus infection	3/224	-0.128935	0.74313
hsa05414	Dilated cardiomyopathy (DCM)	3/224	-0.128935	0.74313
hsa00310	Lysine degradation	2/224	-0.126861	0.746688
hsa04950	Maturity onset diabetes of the young	1/224	-0.126377	0.74752
hsa04213	Longevity regulating pathway - multiple species	2/224	-0.126377	0.74752
hsa04925	Aldosterone synthesis and secretion	3/224	-0.126377	0.74752
hsa05217	Basal cell carcinoma	2/224	-0.121545	0.755884
hsa04972	Pancreatic secretion	3/224	-0.108971	0.778088
hsa00830	Retinol metabolism	2/224	-0.10371	0.787571
hsa00010	Glycolysis / Gluconeogenesis	2/224	-0.10371	0.787571
hsa00020	Citrate cycle (TCA cycle)	1/224	-0.10371	0.787571
hsa00030	Pentose phosphate pathway	1/224	-0.10371	0.787571
hsa00630	Glyoxylate and dicarboxylate metabolism	1/224	-0.10371	0.787571
hsa00052	Galactose metabolism	1/224	-0.10371	0.787571
hsa00512	Mucin type O-glycan biosynthesis	1/224	-0.10371	0.787571
hsa03020	RNA polymerase	1/224	-0.10371	0.787571
hsa04710	Circadian rhythm	1/224	-0.10371	0.787571
hsa05310	Asthma	1/224	-0.10371	0.787571
hsa04520	Adherens junction	2/224	-0.0976423	0.798652
hsa00051	Fructose and mannose metabolism	1/224	-0.0913244	0.810356
hsa05100	Bacterial invasion of epithelial cells	2/224	-0.0909793	0.811
hsa00562	Inositol phosphate metabolism	2/224	-0.0908229	0.811292
hsa00040	Pentose and glucuronate interconversions	1/224	-0.0908229	0.811292
hsa04971	Gastric acid secretion	2/224	-0.0908229	0.811292
hsa05020	Prion diseases	1/224	-0.0908229	0.811292
hsa04020	Calcium signaling pathway	5/224	-0.0908229	0.811292
hsa00250	Alanine, aspartate and glutamate metabolism	1/224	-0.0908229	0.811292
hsa00350	Tyrosine metabolism	1/224	-0.0908229	0.811292
hsa00500	Starch and sucrose metabolism	1/224	-0.0908229	0.811292
hsa05412	Arrhythmogenic right ventricular cardiomyopathy (ARVC)	2/224	-0.0908229	0.811292
hsa01200	Carbon metabolism	3/224	-0.0908229	0.811292
hsa04612	Antigen processing and presentation	2/224	-0.0908229	0.811292
hsa04960	Aldosterone-regulated sodium reabsorption	1/224	-0.0908229	0.811292
hsa05143	African trypanosomiasis	1/224	-0.0908229	0.811292
hsa00983	Drug metabolism - other enzymes	2/224	-0.0902184	0.812422
hsa05330	Allograft rejection	1/224	-0.0902184	0.812422
hsa05340	Primary immunodeficiency	1/224	-0.0902184	0.812422
hsa04142	Lysosome	3/224	-0.0857893	0.82075
hsa00260	Glycine, serine and threonine metabolism	1/224	-0.0857893	0.82075
hsa04216	Ferroptosis	1/224	-0.0857893	0.82075
hsa05033	Nicotine addiction	1/224	-0.0857893	0.82075
hsa03440	Homologous recombination	1/224	-0.0857816	0.820764
hsa04975	Fat digestion and absorption	1/224	-0.0857816	0.820764
hsa05332	Graft-versus-host disease	1/224	-0.0857816	0.820764
hsa00380	Tryptophan metabolism	1/224	-0.0822038	0.827554
hsa04260	Cardiac muscle contraction	2/224	-0.0821759	0.827607
hsa00071	Fatty acid degradation	1/224	-0.0756697	0.840099
hsa03050	Proteasome	1/224	-0.0726918	0.845879
hsa00565	Ether lipid metabolism	1/224	-0.0714803	0.848242
hsa00600	Sphingolipid metabolism	1/224	-0.0714803	0.848242
hsa04973	Carbohydrate digestion and absorption	1/224	-0.0714803	0.848242
hsa05323	Rheumatoid arthritis	2/224	-0.0714803	0.848242
hsa04120	Ubiquitin mediated proteolysis	3/224	-0.0714803	0.848242
hsa00280	Valine, leucine and isoleucine degradation	1/224	-0.0714803	0.848242
hsa04974	Protein digestion and absorption	2/224	-0.0714803	0.848242
hsa04672	Intestinal immune network for IgA production	1/224	-0.0714803	0.848242
hsa05030	Cocaine addiction	1/224	-0.0714803	0.848242
hsa05144	Malaria	1/224	-0.0692782	0.852554
hsa05034	Alcoholism	4/224	-0.0673614	0.856325
hsa04640	Hematopoietic cell lineage	2/224	-0.065936	0.85914
hsa04714	Thermogenesis	5/224	-0.0607057	0.869549
hsa00480	Glutathione metabolism	1/224	-0.0557108	0.879608
hsa00240	Pyrimidine metabolism	1/224	-0.0557108	0.879608
hsa01212	Fatty acid metabolism	1/224	-0.0557108	0.879608
hsa04623	Cytosolic DNA-sensing pathway	1/224	-0.0411426	0.909615
hsa04137	Mitophagy - animal	1/224	-0.0411426	0.909615
hsa04927	Cortisol synthesis and secretion	1/224	-0.0411426	0.909615
hsa00970	Aminoacyl-tRNA biosynthesis	1/224	-0.0411426	0.909615
hsa03013	RNA transport	3/224	-0.0411426	0.909615
hsa04141	Protein processing in endoplasmic reticulum	3/224	-0.0411426	0.909615
hsa05031	Amphetamine addiction	1/224	-0.0380325	0.916152
hsa05120	Epithelial cell signaling in Helicobacter pylori infection	1/224	-0.0377472	0.916754
hsa05206	MicroRNAs in cancer	6/224	-0.0341551	0.924368
hsa04918	Thyroid hormone synthesis	1/224	-0.0338458	0.925027
hsa05168	Herpes simplex virus 1 infection	10/224	-0.0287036	0.936044
hsa03040	Spliceosome	2/224	-0.0284356	0.936622
hsa04742	Taste transduction	1/224	-0.0255811	0.942798
hsa04610	Complement and coagulation cascades	1/224	-0.0247657	0.94457
hsa04514	Cell adhesion molecules (CAMs)	2/224	-0.0241475	0.945916
hsa04080	Neuroactive ligand-receptor interaction	6/224	-0.0241475	0.945916
hsa04970	Salivary secretion	1/224	-0.0241475	0.945916
hsa04145	Phagosome	2/224	-0.0224952	0.949522
hsa00564	Glycerophospholipid metabolism	1/224	-0.0209751	0.952851
hsa03008	Ribosome biogenesis in eukaryotes	1/224	-0.0167686	0.962125
hsa00190	Oxidative phosphorylation	1/224	-0.00623078	0.985756
hsa05012	Parkinson disease	1/224	-0.00563387	0.987111
hsa04740	Olfactory transduction	1/224	-7.91675e-07	0.999998
